# Supplementary material for: Expression patterns of NKCC1 in neurons and non-neuronal cells during cortico-hippocampal development
Source: Cereb Cortex. 2022 Dec 27;33(10):5906–23. doi: 10.1093/cercor/bhac470 (PMC10183754; doi:10.1093/cercor/bhac470)
Supplement: Kurki_Supplement_Final_bhac470 [file kurki_supplement_final_bhac470.zip]

Archive with 1 entries (1 files):
- Kurki_Supplement_Final_bhac470.docx
